# Supplementary material for: RNA-Seq Identification of Peanut Callus-Specific Promoters and Evaluation of Base-Editing Efficiency
Source: Plants (Basel). 2025 Jul 25;14(15):2290. doi: 10.3390/plants14152290 (PMC12348465; doi:10.3390/plants14152290)
Supplement: Supplementary file 1 [file plants-14-02290-s001.zip]

Archive with 2 entries (2 files):
- Supplementary Materials.pdf
- Table S1 Highly expressed genes in peanut callus.xlsx
