# Supplementary material for: RNA-Seq Identification of Peanut Callus-Specific Promoters and Evaluation of Base-Editing Efficiency
Source: Plants (Basel). 2025 Jul 25;14(15):2290. doi: 10.3390/plants14152290 (PMC12348465; doi:10.3390/plants14152290)
Supplement: Supplementary file 1 [file plants-14-02290-s001.zip › Table S1 Highly expressed genes in peanut callus.xlsx]

## Sheet: Table S1
Table S1 Highly expressed genes in peanut callus
Gene_id	FPKM	NR_annotation
novel.36653	6411.04	uncharacterized protein DS421_17g569340 [Arachis hypogaea]
arahy.Tifrunner.gnm2.ann1.T0DAJU	4934.3	hypothetical protein B456_013G036800 [Gossypium raimondii];glycine-rich RNA-binding protein GRP1A [Arachis hypogaea];Glycine-rich RNA-binding protein GRP1A [Cajanus cajan]
arahy.Tifrunner.gnm2.ann1.TCQK5L	4738.07	Glycine-rich RNA-binding protein [Arachis hypogaea];hypothetical protein B456_013G036800 [Gossypium raimondii];glycine-rich RNA-binding protein GRP1A [Arachis hypogaea];unnamed protein product, partial [Vitis vinifera];glycine-rich RNA-binding protein GRP1A [Arachis duranensis]
arahy.Tifrunner.gnm2.ann1.EU8JQM	4212.21	hypothetical protein Ahy_B02g060678 isoform A [Arachis hypogaea]
novel.6204	4093.3	uncharacterized protein DS421_6g174270 [Arachis hypogaea]
arahy.Tifrunner.gnm2.ann1.UI1KLV	3900.2	60S ribosomal protein L10 [Arachis ipaensis]
novel.1098	3302.54	uncharacterized protein DS421_17g569340 [Arachis hypogaea]
arahy.Tifrunner.gnm2.ann1.PJ92NG	2639.66	Putative lipid-transfer protein [Arachis hypogaea]
arahy.Tifrunner.gnm2.ann1.5V04YF	2631.24	60S acidic ribosomal protein P1 [Arachis duranensis]
arahy.Tifrunner.gnm2.ann1.P1VEPT	2417.61	hypothetical protein DS421_17g569150 [Arachis hypogaea]
arahy.Tifrunner.gnm2.ann1.AA4TUV	2284.77	hypothetical protein DS421_17g569170 [Arachis hypogaea];hypothetical protein CMV_026720 [Castanea mollissima]
arahy.Tifrunner.gnm2.ann1.7NAI3S	2283.94	Ribosomal protein S30 [Cucumis melo var. makuwa]
novel.20116	2265.09	uncharacterized protein LOC110276461 [Arachis duranensis]
novel.36661	2253.12	PREDICTED: uncharacterized protein LOC109333954 [Lupinus angustifolius]
arahy.Tifrunner.gnm2.ann1.D324NA	2197.88	uncharacterized protein LOC112703861 [Arachis hypogaea];kinesin-like protein KIN-13A [Arachis hypogaea];late embryogenesis abundant protein Lea5 isoform X2 [Arachis duranensis]
novel.22929	2063.49	60S ribosomal protein L27 [Arachis ipaensis]
arahy.Tifrunner.gnm2.ann1.Q5B35H	2045.07	dormancy-associated protein 1 [Arachis duranensis]
arahy.Tifrunner.gnm2.ann1.8X9BUY	1950.96	metallothionein-like protein 2 [Arachis duranensis]
arahy.Tifrunner.gnm2.ann1.MLH34E	1933.18	probable mediator of RNA polymerase II transcription subunit 37c [Arachis hypogaea]
arahy.Tifrunner.gnm2.ann1.PSFB2E	1899.77	Elongation factor 1-alpha, partial [Mucuna pruriens]
arahy.Tifrunner.gnm2.ann1.GSMV4A	1876.53	hypothetical protein Ahy_B01g055549 [Arachis hypogaea]
arahy.Tifrunner.gnm2.ann1.FFQQ4A	1793.16	hypothetical protein Ahy_B02g060678 isoform A [Arachis hypogaea]
arahy.Tifrunner.gnm2.ann1.C4V0VE	1711.04	hypothetical protein Ahy_B01g051583 isoform B [Arachis hypogaea]
arahy.Tifrunner.gnm2.ann1.MDA3K5	1666.19	probable mediator of RNA polymerase II transcription subunit 37c [Arachis duranensis]
arahy.Tifrunner.gnm2.ann1.84X0J7	1572.7	uncharacterized protein DS421_18g612810 [Arachis hypogaea]
arahy.Tifrunner.gnm2.ann1.RY2Y1Z	1525.27	dormancy-associated protein 1 [Arachis hypogaea]
arahy.Tifrunner.gnm2.ann1.RLCT0M	1469.51	copper transport protein ATX1 [Arachis duranensis]
arahy.Tifrunner.gnm2.ann1.7F1JQP	1454.5	ABA-responsive protein ABR17 [Arachis ipaensis]
arahy.Tifrunner.gnm2.ann1.LDJ367	1454.05	hypothetical protein CDL15_Pgr028511 [Punica granatum];hypothetical protein Lal_00011894 [Lupinus albus]
arahy.Tifrunner.gnm2.ann1.VRBE94	1445.88	glyceraldehyde-3-phosphate dehydrogenase GAPC2, cytosolic [Arachis ipaensis]
arahy.Tifrunner.gnm2.ann1.R1LWYI	1391.65	hypothetical protein Ahy_B03g066583 isoform E [Arachis hypogaea]
arahy.Tifrunner.gnm2.ann1.S49I6H	1385.83	Elongation factor 1-alpha, partial [Mucuna pruriens]
arahy.Tifrunner.gnm2.ann1.XG47KB	1372.43	hypothetical protein Ahy_B03g066583 isoform E [Arachis hypogaea]
arahy.Tifrunner.gnm2.ann1.E356RC	1355.61	Tyrosyl-DNA phosphodiesterase [Arachis hypogaea];polyubiquitin (ubq10) [Pyrus ussuriensis x Pyrus communis]
arahy.Tifrunner.gnm2.ann1.YL3Z6V	1323.33	glyceraldehyde-3-phosphate dehydrogenase GAPC2, cytosolic [Arachis duranensis]
arahy.Tifrunner.gnm2.ann1.08YRK9	1208.08	Elongation factor 1-alpha, partial [Mucuna pruriens]
arahy.Tifrunner.gnm2.ann1.G03TES	1194.2	Elongation factor 1-alpha, partial [Mucuna pruriens]
arahy.Tifrunner.gnm2.ann1.AMYT3P	1168.12	hypothetical protein DVH24_032792 [Malus domestica]
arahy.Tifrunner.gnm2.ann1.TG1GNU	1148.21	uncharacterized protein DS421_17g569330 [Arachis hypogaea]
arahy.Tifrunner.gnm2.ann1.E6CSJF	1132.36	Putative lipid-transfer protein [Arachis hypogaea]
arahy.Tifrunner.gnm2.ann1.BTSH6M	1116.59	60S ribosomal protein L10 [Arachis duranensis]
arahy.Tifrunner.gnm2.ann1.59N28G	1112.06	uncharacterized protein DS421_17g569340 [Arachis hypogaea]
arahy.Tifrunner.gnm2.ann1.DW5R15	1112.06	uncharacterized protein DS421_17g569340 [Arachis hypogaea]
arahy.Tifrunner.gnm2.ann1.6AY1PL	1110.33	hypothetical protein DS421_10g301270 [Arachis hypogaea];hypothetical protein DS421_17g569170 [Arachis hypogaea]
arahy.Tifrunner.gnm2.ann1.CX54HG	1096.07	uncharacterized protein DS421_18g612810 [Arachis hypogaea]
arahy.Tifrunner.gnm2.ann1.4Q9CQT	1092.05	elongation factor 1-delta [Arachis hypogaea];hypothetical protein Ahy_A09g046317 isoform B [Arachis hypogaea]
arahy.Tifrunner.gnm2.ann1.ZI8G8M	1075.26	40S ribosomal protein S8 [Mucuna pruriens];40S ribosomal protein S8 [Arachis ipaensis]
novel.36569	1073.98	hypothetical protein Lal_00046678 [Lupinus albus]
novel.34957	1031.56	uncharacterized protein DS421_16g556510 [Arachis hypogaea]
arahy.Tifrunner.gnm2.ann1.2GT5Z3	1024.47	60S ribosomal protein L32-1 [Arachis ipaensis]
arahy.Tifrunner.gnm2.ann1.MB08BW	1000.83	hypothetical protein CDL15_Pgr028511 [Punica granatum];hypothetical protein Lal_00011894 [Lupinus albus]
arahy.Tifrunner.gnm2.ann1.F1HK63	992.3	60S acidic ribosomal protein P1 [Arachis duranensis]
arahy.Tifrunner.gnm2.ann1.ZB5YIW	991.05	SH3 domain-containing protein [Arachis hypogaea];hypothetical protein F2P56_036114, partial [Juglans regia]
arahy.Tifrunner.gnm2.ann1.L9HQYR	982.95	polyadenylate-binding protein RBP45 [Arachis ipaensis]
arahy.Tifrunner.gnm2.ann1.EUIG3C	978.2	peptidyl-prolyl cis-trans isomerase [Arachis duranensis]
novel.13474	973.9	uncharacterized protein DS421_9g284910 [Arachis hypogaea]
arahy.Tifrunner.gnm2.ann1.W50V02	967.04	60S ribosomal protein L27a-3 [Arachis duranensis]
arahy.Tifrunner.gnm2.ann1.SFW5N9	965.51	fructose-bisphosphate aldolase, cytoplasmic isozyme [Arachis duranensis]
arahy.Tifrunner.gnm2.ann1.E3HYWR	962.41	elongation factor 1-beta [Arachis hypogaea]
arahy.Tifrunner.gnm2.ann1.53FINS	961.63	sucrose synthase [Arachis ipaensis]
arahy.Tifrunner.gnm2.ann1.W7JQAT	953.11	60S ribosomal protein L9 [Arachis duranensis]
arahy.Tifrunner.gnm2.ann1.44ZHZL	950.89	hypothetical protein Ahy_B09g095099 [Arachis hypogaea];elongation factor 1-delta [Arachis hypogaea];elongation factor 1-delta [Arachis ipaensis]
arahy.Tifrunner.gnm2.ann1.454J86	945.14	60S ribosomal protein L27a-3 [Arachis ipaensis]
arahy.Tifrunner.gnm2.ann1.NA6443	943.85	pathogenesis-related protein 2 [Arachis hypogaea]
arahy.Tifrunner.gnm2.ann1.L2R3EE	937.12	hypothetical protein F8388_020592, partial [Cannabis sativa];60S ribosomal protein L30 [Arachis duranensis]
novel.6381	899.75	histone H4-like [Olea europaea subsp. europaea]
arahy.Tifrunner.gnm2.ann1.SJW8XV	898.08	histone H2A [Arachis ipaensis]
arahy.Tifrunner.gnm2.ann1.9C9KTD	891.99	40S ribosomal protein S18 [Arachis duranensis]
arahy.Tifrunner.gnm2.ann1.K0G9DF	889.33	60S ribosomal protein L13-1 [Arachis duranensis]
arahy.Tifrunner.gnm2.ann1.MPQ92C	886.34	hypothetical protein Ahy_B01g051583 isoform B [Arachis hypogaea];ubiquitin-conjugating enzyme E2-17 kDa-like isoform X3 [Durio zibethinus]
arahy.Tifrunner.gnm2.ann1.66WYUB	880.5	alcohol dehydrogenase 1 [Arachis duranensis]
arahy.Tifrunner.gnm2.ann1.QR0RSD	877.23	40S ribosomal protein S8 [Arachis hypogaea]
arahy.Tifrunner.gnm2.ann1.R18LRK	876.92	L-ascorbate peroxidase, cytosolic [Arachis duranensis]
arahy.Tifrunner.gnm2.ann1.EE5UNB	869.82	copper transport protein ATX1 [Arachis ipaensis]
arahy.Tifrunner.gnm2.ann1.KJ91WU	864.34	uncharacterized protein DS421_19g652280 [Arachis hypogaea];translationally-controlled tumor protein homolog [Arachis hypogaea]
arahy.Tifrunner.gnm2.ann1.6VL3HH	862.49	60S ribosomal protein L13-1 [Arachis duranensis]
arahy.Tifrunner.gnm2.ann1.QAA1TN	833.93	60S ribosomal protein L3-1 [Arachis ipaensis]
arahy.Tifrunner.gnm2.ann1.0TL3A9	833.35	uncharacterized protein LOC110276461 [Arachis duranensis]
arahy.Tifrunner.gnm2.ann1.QE9DNI	826.38	60S ribosomal protein L26-1 [Arachis hypogaea];60S ribosomal protein L26-1 [Arachis ipaensis]
arahy.Tifrunner.gnm2.ann1.RPA6KE	810.1	40S ribosomal protein S15a-1 [Glycine soja];40S ribosomal protein S15a-1 [Arachis duranensis]
novel.25299	809.16	40S ribosomal protein S17 [Arachis ipaensis]
arahy.Tifrunner.gnm2.ann1.Y9M9U1	800.52	60S ribosomal protein L23 [Arachis duranensis]
arahy.Tifrunner.gnm2.ann1.4Y4AAL	783.43	hypothetical protein B456_006G267400 [Gossypium raimondii];eukaryotic translation initiation factor 5A-2 [Arachis duranensis]
arahy.Tifrunner.gnm2.ann1.LC98AP	782.93	Sucrose synthase [Arachis hypogaea];sucrose synthase [Arachis hypogaea var. vulgaris];sucrose synthase [Arachis duranensis]
arahy.Tifrunner.gnm2.ann1.6W0K3P	779.68	L-ascorbate peroxidase, cytosolic [Arachis hypogaea];L-ascorbate peroxidase, cytosolic [Arachis duranensis]
arahy.Tifrunner.gnm2.ann1.QHU61X	767.9	histone H2A [Arachis duranensis]
arahy.Tifrunner.gnm2.ann1.SDD8BX	748.78	elongation factor 1-beta isoform X2 [Arachis duranensis];elongation factor 1-beta [Arachis hypogaea]
arahy.Tifrunner.gnm2.ann1.04Q2AE	744.83	60S ribosomal protein L32-1 [Arachis hypogaea]
novel.6673	739.28	40S ribosomal protein S16 [Arachis duranensis]
arahy.Tifrunner.gnm2.ann1.DW6JLP	732.93	40S ribosomal protein [Arachis hypogaea]
novel.36649	720.31	PREDICTED: uncharacterized protein LOC108455002 [Gossypium arboreum]
arahy.Tifrunner.gnm2.ann1.LI5GRW	716.06	fructose-bisphosphate aldolase, cytoplasmic isozyme [Arachis ipaensis]
arahy.Tifrunner.gnm2.ann1.8R4GHU	714.57	hypothetical protein Ahy_B03g063380 isoform A [Arachis hypogaea];YTH domain-containing family protein 1 isoform X3 [Arachis ipaensis];YTH domain-containing family protein 1 isoform X4 [Arachis ipaensis]
novel.28059	713.35	40S ribosomal protein S16 [Arachis duranensis]
novel.14195	704.56	unknown [Zea mays]
arahy.Tifrunner.gnm2.ann1.RR7AK4	703.14	PREDICTED: 60S ribosomal protein L34-like [Fragaria vesca subsp. vesca];60S ribosomal protein L34 [Arachis ipaensis]
arahy.Tifrunner.gnm2.ann1.VK45Y5	701.35	60S ribosomal protein [Arachis hypogaea]
arahy.Tifrunner.gnm2.ann1.081E2U	698.98	40S ribosomal protein S14 [Arachis duranensis];hypothetical protein Ahy_B03g062102 [Arachis hypogaea]
arahy.Tifrunner.gnm2.ann1.6N2UFZ	698.11	60S ribosomal protein [Arachis hypogaea]
arahy.Tifrunner.gnm2.ann1.2YK8S2	683.42	hypothetical protein Ahy_B01g055231 [Arachis hypogaea]
arahy.Tifrunner.gnm2.ann1.539BUB	681.26	60S ribosomal protein L19-1 [Arachis duranensis]
novel.27753	679.57	histone H4-like [Olea europaea subsp. europaea]
novel.27663	672.29	hypothetical protein POPTR_001G016700 [Populus trichocarpa]
arahy.Tifrunner.gnm2.ann1.1UU3TQ	667.88	hypothetical protein Ahy_B06g081003 [Arachis hypogaea]
arahy.Tifrunner.gnm2.ann1.FVHL4G	666.15	eukaryotic translation initiation factor 5A-2 [Arachis duranensis]
arahy.Tifrunner.gnm2.ann1.W85N9Z	664.18	hypothetical protein Ahy_B04g069425 isoform A [Arachis hypogaea];polyadenylate-binding protein RBP45 [Arachis hypogaea]
arahy.Tifrunner.gnm2.ann1.UETA4G	661.87	60S ribosomal protein L31 [Arachis duranensis]
arahy.Tifrunner.gnm2.ann1.SN2AIN	658.52	glycine-rich RNA-binding protein [Arachis hypogaea];glycine-rich RNA-binding protein 1-like isoform X1 [Hevea brasiliensis];unnamed protein product, partial [Vitis vinifera];glycine-rich RNA-binding, abscisic acid-inducible protein isoform X1 [Arachis ipaensis];glycine-rich RNA-binding protein isoform X2 [Arachis ipaensis]
arahy.Tifrunner.gnm2.ann1.6S7C55	646.94	hypothetical protein Ahy_B01g053468 [Arachis hypogaea];60S ribosomal L37a [Olea europaea subsp. europaea]
arahy.Tifrunner.gnm2.ann1.SKI1QK	640.38	B2 protein isoform X1 [Arachis hypogaea]
arahy.Tifrunner.gnm2.ann1.GP38YL	639.39	60S ribosomal protein L31 [Arachis duranensis]
arahy.Tifrunner.gnm2.ann1.NPL2R3	632.35	hypothetical protein Ahy_A10g051039 isoform B [Arachis hypogaea]
arahy.Tifrunner.gnm2.ann1.DY7VNH	613.56	histone deacetylase HDT1 [Arachis ipaensis];hypothetical protein Ahy_B08g093969 isoform A [Arachis hypogaea]
novel.25158	612.88	hypothetical protein Ahy_A02g004981 [Arachis hypogaea]
arahy.Tifrunner.gnm2.ann1.4721MN	612.67	class 10 plant pathogenesis-related protein 2E [Arachis hypogaea]
arahy.Tifrunner.gnm2.ann1.IYGA9S	610.98	40S ribosomal protein S9-2 [Arachis duranensis]
arahy.Tifrunner.gnm2.ann1.AXB33C	605.68	Polyubiquitin, partial [Mucuna pruriens];hypothetical protein SORBI_3010G239500 [Sorghum bicolor];Polyubiquitin [Lupinus albus]
arahy.Tifrunner.gnm2.ann1.V9BYJB	598.89	triosephosphate isomerase, cytosolic [Arachis ipaensis]
arahy.Tifrunner.gnm2.ann1.7L9DG2	596.92	hypothetical protein CMV_026720 [Castanea mollissima];hypothetical protein DS421_10g301270 [Arachis hypogaea]
arahy.Tifrunner.gnm2.ann1.4NAC8Z	594.02	monofunctional riboflavin biosynthesis protein RIBA 3, chloroplastic isoform X1 [Arachis ipaensis];60S ribosomal protein L23a [Arachis duranensis]
arahy.Tifrunner.gnm2.ann1.4L7A6H	592.02	uncharacterized protein DS421_3g64140 [Arachis hypogaea]
arahy.Tifrunner.gnm2.ann1.H0FE8D	592.02	uncharacterized protein DS421_3g64140 [Arachis hypogaea]
arahy.Tifrunner.gnm2.ann1.5Q9WIJ	589.76	60S ribosomal protein L30 [Arachis hypogaea]
arahy.Tifrunner.gnm2.ann1.K0W0HW	581.31	hypothetical protein Ahy_A06g030640 [Arachis hypogaea];60S acidic ribosomal protein P0 [Arachis ipaensis]
arahy.Tifrunner.gnm2.ann1.4UA9LN	579.83	60S ribosomal protein L19-1 [Arachis duranensis]
arahy.Tifrunner.gnm2.ann1.XM2VVX	578.71	hypothetical protein CJ030_MR7G002994 [Morella rubra];hypothetical protein DEO72_LG5g2278 [Vigna unguiculata]
arahy.Tifrunner.gnm2.ann1.7BIG84	575.03	60S ribosomal protein L18a [Arachis ipaensis]
arahy.Tifrunner.gnm2.ann1.F25RYT	573.6	40S ribosomal protein S30 [Brassica napus];zinc finger protein ZAT9 [Arachis ipaensis]
arahy.Tifrunner.gnm2.ann1.1ALG4A	568.61	hypothetical protein Ahy_A03g016481 isoform B [Arachis hypogaea]
arahy.Tifrunner.gnm2.ann1.KZJQ66	565.38	40S ribosomal protein S13-like [Ipomoea triloba]
arahy.Tifrunner.gnm2.ann1.2MB6KR	564.24	probable histone H2B.1 [Arachis duranensis]
arahy.Tifrunner.gnm2.ann1.8FR7LA	561.67	60S ribosomal protein L24 [Arachis duranensis]
arahy.Tifrunner.gnm2.ann1.Y2FUU3	561.67	60S ribosomal protein L24 [Arachis duranensis]
arahy.Tifrunner.gnm2.ann1.GX1P2J	560.13	heat shock cognate protein 80 [Arachis duranensis]
arahy.Tifrunner.gnm2.ann1.03VPIQ	559.31	40S ribosomal protein S6 [Arachis duranensis]
arahy.Tifrunner.gnm2.ann1.7AF3EL	556.54	60S ribosomal protein [Arachis hypogaea]
novel.30409	556.28	hypothetical protein F2P56_011701, partial [Juglans regia]
arahy.Tifrunner.gnm2.ann1.6X7L7L	554.39	60S ribosomal protein L39 [Arachis duranensis];unnamed protein product [Digitaria exilis]
arahy.Tifrunner.gnm2.ann1.LP1JBF	553.1	glycine-rich protein 2 isoform X2 [Arachis duranensis];glycine-rich protein 2 [Arachis hypogaea]
arahy.Tifrunner.gnm2.ann1.UXSD6Z	549.91	cold and drought-regulated protein CORA [Arachis ipaensis]
arahy.Tifrunner.gnm2.ann1.WTQ0WN	548.2	transcription factor KUA1-like [Arachis hypogaea]
arahy.Tifrunner.gnm2.ann1.Q1M4CJ	546.26	heat shock cognate protein 80 [Arachis ipaensis]
arahy.Tifrunner.gnm2.ann1.077R6R	545.08	ubiquitin-40S ribosomal protein S27a-like [Camellia sinensis]
arahy.Tifrunner.gnm2.ann1.9J1YPX	544.83	40S ribosomal protein S9-2 [Arachis duranensis]
novel.1957	542.9	S-adenosylmethionine synthase [Arachis duranensis]
arahy.Tifrunner.gnm2.ann1.8R40LF	540.37	40S ribosomal protein S20-2 [Arachis duranensis]
arahy.Tifrunner.gnm2.ann1.CTC1PY	536.72	classical arabinogalactan protein 1 [Arachis ipaensis]
arahy.Tifrunner.gnm2.ann1.YG8T0S	535.83	60S ribosomal protein L5 [Arachis ipaensis];hypothetical protein Ahy_A09g046215 isoform A [Arachis hypogaea]
arahy.Tifrunner.gnm2.ann1.QQ6LTJ	531.34	hypothetical protein Ahy_B05g073955 [Arachis hypogaea]
arahy.Tifrunner.gnm2.ann1.7M2AWM	530.47	enolase [Arachis hypogaea]
arahy.Tifrunner.gnm2.ann1.02J1VT	525.65	metallothionein-like protein 2 [Arachis duranensis]
arahy.Tifrunner.gnm2.ann1.PI28BA	522.34	heat shock cognate 70 kDa protein 2-like [Arachis hypogaea]
arahy.Tifrunner.gnm2.ann1.D91UJQ	521.92	histone H3.3 [Capsicum annuum]
arahy.Tifrunner.gnm2.ann1.F8C5M7	521.38	putative EF-hand domain pair protein [Medicago truncatula]
arahy.Tifrunner.gnm2.ann1.GZ87H9	521.24	60S ribosomal L37a [Olea europaea subsp. europaea];hypothetical protein Ahy_B01g053468 [Arachis hypogaea]
arahy.Tifrunner.gnm2.ann1.D10BJJ	519.82	hypothetical protein Ahy_A07g036178 [Arachis hypogaea]
arahy.Tifrunner.gnm2.ann1.E9IKCM	517.82	40S ribosomal protein S28 [Arachis duranensis]
arahy.Tifrunner.gnm2.ann1.PVV2JM	515.61	60S ribosomal protein L5 [Arachis ipaensis]
arahy.Tifrunner.gnm2.ann1.5XAX9E	513.54	peroxidase 42 [Arachis duranensis]
arahy.Tifrunner.gnm2.ann1.MEKX2N	511.72	uncharacterized protein At2g23090 [Arachis duranensis];uncharacterized protein DS421_5g138970 [Arachis hypogaea]
novel.14983	510.9	-
arahy.Tifrunner.gnm2.ann1.22FGPV	510.07	tubulin alpha-2 chain [Arachis duranensis]
arahy.Tifrunner.gnm2.ann1.K991DM	510.07	tubulin alpha-2 chain [Arachis duranensis]
arahy.Tifrunner.gnm2.ann1.T78K8J	506.76	ABA-responsive protein ABR17 [Arachis duranensis]
arahy.Tifrunner.gnm2.ann1.S1YA7W	504.49	40S ribosomal protein S9-2 [Arachis duranensis]
arahy.Tifrunner.gnm2.ann1.T6TLY6	503.92	40S ribosomal protein S4-1 [Arachis duranensis]
arahy.Tifrunner.gnm2.ann1.B8WNJH	503.82	heat shock cognate protein 80 [Arachis hypogaea]
arahy.Tifrunner.gnm2.ann1.DW64SD	502.03	uncharacterized protein LOC107644308 [Arachis ipaensis]
arahy.Tifrunner.gnm2.ann1.IMTY2Q	501.95	hypothetical protein DS421_17g569150 [Arachis hypogaea];hypothetical protein DS421_16g542390 [Arachis hypogaea]
novel.35187	499.27	uncharacterized protein DS421_11g324020 [Arachis hypogaea]
arahy.Tifrunner.gnm2.ann1.V1PUB9	498.8	60S ribosomal protein L34 [Arachis duranensis]
arahy.Tifrunner.gnm2.ann1.0U8PS9	496.3	probable glutathione S-transferase [Arachis duranensis]
arahy.Tifrunner.gnm2.ann1.3NB7SA	495.12	HMG1/2-like protein isoform X1 [Arachis duranensis];HMG1/2-like protein isoform X2 [Arachis duranensis]
novel.38564	493.21	unnamed protein product [Triticum turgidum subsp. durum]
arahy.Tifrunner.gnm2.ann1.YLZA1F	488.89	uncharacterized protein LOC107490133 [Arachis duranensis]
arahy.Tifrunner.gnm2.ann1.G0LEXN	486.1	histone H1 [Arachis hypogaea]
novel.3850	485.84	hypothetical protein VIGAN_08344000, partial [Vigna angularis var. angularis]
arahy.Tifrunner.gnm2.ann1.IHRD8H	484.98	40S ribosomal protein S15-4 [Arachis duranensis]
arahy.Tifrunner.gnm2.ann1.DG4D3F	484.6	60S ribosomal protein L7-2 isoform X1 [Arachis ipaensis]
arahy.Tifrunner.gnm2.ann1.IHZE0I	482.2	ADP-ribosylation factor 2 isoform X3 [Lactuca sativa]
novel.31692	482.09	ubiquitin-40S ribosomal protein S27a-like [Camellia sinensis]
arahy.Tifrunner.gnm2.ann1.BEH8YR	479.44	probable histone H2B.1 [Arachis duranensis]
arahy.Tifrunner.gnm2.ann1.J10IA2	479.35	60S acidic ribosomal protein P2A [Arachis duranensis]
arahy.Tifrunner.gnm2.ann1.B6RQCR	475.58	hypothetical protein Ahy_A09g041645 isoform A [Arachis hypogaea];60S ribosomal protein L3-1 [Arachis hypogaea]
arahy.Tifrunner.gnm2.ann1.S3VH2F	475.58	60S acidic ribosomal protein P2B [Arachis ipaensis]
arahy.Tifrunner.gnm2.ann1.L35IVM	475.45	hypothetical protein Ahy_A03g011861 isoform A [Arachis hypogaea];YTH domain-containing protein ECT4 isoform X4 [Arachis hypogaea];YTH domain-containing protein ECT4 isoform X3 [Arachis hypogaea];YTH domain-containing protein ECT4 isoform X1 [Arachis hypogaea]
arahy.Tifrunner.gnm2.ann1.4ZXH4R	474.81	hypothetical protein DS421_10g301270 [Arachis hypogaea];hypothetical protein [Phaseolus vulgaris]
arahy.Tifrunner.gnm2.ann1.EBCB1I	474.53	non-specific lipid-transfer protein 1 [Arachis duranensis]
arahy.Tifrunner.gnm2.ann1.XYSL2Y	472.91	histone H3.3 [Capsicum annuum]
arahy.Tifrunner.gnm2.ann1.P2WQA7	472.52	ADP,ATP carrier protein 3, mitochondrial [Arachis ipaensis]
arahy.Tifrunner.gnm2.ann1.63G8L5	467.97	histone deacetylase HDT1 [Arachis duranensis]
arahy.Tifrunner.gnm2.ann1.7ZR215	467.37	hypothetical protein PHAVU_007G163700g [Phaseolus vulgaris];40S ribosomal protein [Arachis hypogaea]
arahy.Tifrunner.gnm2.ann1.PKK73R	467.37	hypothetical protein PHAVU_007G163700g [Phaseolus vulgaris];40S ribosomal protein [Arachis hypogaea]
arahy.Tifrunner.gnm2.ann1.S80HYQ	467.12	60S ribosomal protein L15-1 [Arachis duranensis]
arahy.Tifrunner.gnm2.ann1.F72ACS	463.42	hypothetical protein Ahy_A10g048551 isoform G [Arachis hypogaea]
arahy.Tifrunner.gnm2.ann1.JU6U3Y	462.94	class 10 plant pathogenesis-related protein 2E [Arachis hypogaea]
arahy.Tifrunner.gnm2.ann1.IFK0V2	462.69	histone H4 [Zea mays]
arahy.Tifrunner.gnm2.ann1.BDX9T5	461.45	hypothetical protein Ahy_A02g005902 [Arachis hypogaea]
arahy.Tifrunner.gnm2.ann1.BS74YV	460.82	HMG1/2-like protein isoform X1 [Arachis ipaensis];HMG1/2-like protein isoform X2 [Arachis ipaensis]
arahy.Tifrunner.gnm2.ann1.078QS1	460.05	putative histone H2B.1 [Senna tora]
arahy.Tifrunner.gnm2.ann1.4R66UZ	459.51	40S ribosomal protein S21-2 [Arachis duranensis]
arahy.Tifrunner.gnm2.ann1.XX77X8	459.51	40S ribosomal protein S21-2 [Arachis duranensis]
arahy.Tifrunner.gnm2.ann1.ELJ55T	457.4	enolase [Arachis duranensis]
novel.6296	456.32	hypothetical protein POPTR_001G016700 [Populus trichocarpa]
arahy.Tifrunner.gnm2.ann1.65LFFQ	453.22	60S acidic ribosomal protein P2B [Arachis ipaensis]
novel.11358	452.46	21 kDa protein [Arachis duranensis]
arahy.Tifrunner.gnm2.ann1.ADL7PQ	450.43	cysteine proteinase 15A [Arachis hypogaea]
arahy.Tifrunner.gnm2.ann1.WT3AEF	449.28	early nodulin-93 [Arachis duranensis]
arahy.Tifrunner.gnm2.ann1.7LM4TU	447.37	40S ribosomal protein [Arachis hypogaea];hypothetical protein AQUCO_10500021v1, partial [Aquilegia coerulea]
arahy.Tifrunner.gnm2.ann1.N075P8	447.15	hypothetical protein Ahy_B09g095323 [Arachis hypogaea]
arahy.Tifrunner.gnm2.ann1.KRJ4S2	446.29	tubulin alpha-4 chain [Arachis duranensis]
arahy.Tifrunner.gnm2.ann1.7GY2ZZ	443.59	probable serine/threonine-protein kinase DDB_G0272254 isoform X1 [Arachis ipaensis]
novel.9112	443.49	uncharacterized protein DS421_5g171230 [Arachis hypogaea]
novel.42667	442.84	-
arahy.Tifrunner.gnm2.ann1.QJLN12	442.32	F-box protein SKP2A isoform X1 [Arachis duranensis]
arahy.Tifrunner.gnm2.ann1.UN3WEE	442.18	60S ribosomal protein L23 [Arachis duranensis]
arahy.Tifrunner.gnm2.ann1.FJS2VQ	438.85	hypothetical protein Ahy_A02g005902 [Arachis hypogaea]
arahy.Tifrunner.gnm2.ann1.AS107A	436.8	60S acidic ribosomal protein P0 [Arachis hypogaea]
arahy.Tifrunner.gnm2.ann1.2VK371	434.34	basic transcription factor 3 [Arachis ipaensis]
arahy.Tifrunner.gnm2.ann1.KY1P9Y	433.44	probable histone H2B.3 [Arachis duranensis]
arahy.Tifrunner.gnm2.ann1.WFFD1N	429.16	FRIGIDA-like protein 3 [Arachis ipaensis];FRIGIDA-like protein 3 [Arachis hypogaea];hypothetical protein Ahy_A02g009932 [Arachis hypogaea]
arahy.Tifrunner.gnm2.ann1.LWZI10	428.68	zinc finger A20 and AN1 domain-containing stress-associated protein 8 [Arachis duranensis]
arahy.Tifrunner.gnm2.ann1.982YMX	428.44	hypothetical protein Ahy_A02g009494 isoform B [Arachis hypogaea]
arahy.Tifrunner.gnm2.ann1.FU4JSI	425.96	60S ribosomal protein L9 [Arachis ipaensis]
arahy.Tifrunner.gnm2.ann1.SZ1DHP	420.04	hypothetical protein Ahy_A07g036178 [Arachis hypogaea]
arahy.Tifrunner.gnm2.ann1.8RMH9G	416.59	40S ribosomal protein S12 [Arachis duranensis]
arahy.Tifrunner.gnm2.ann1.U3BZ33	415.96	polyubiquitin [Prunus avium];putative Ubiquitin domain-containing protein [Helianthus annuus]
arahy.Tifrunner.gnm2.ann1.1CH3A3	412.31	ADP-ribosylation factor 2 isoform X3 [Lactuca sativa]
arahy.Tifrunner.gnm2.ann1.3X9X11	412.11	uncharacterized protein LOC107482080 [Arachis duranensis]
arahy.Tifrunner.gnm2.ann1.30I9D2	410.79	uncharacterized protein LOC107482080 [Arachis duranensis]
arahy.Tifrunner.gnm2.ann1.N9CMH4	410.31	uncharacterized protein LOC112790019 [Arachis hypogaea]
arahy.Tifrunner.gnm2.ann1.GM71XY	409.82	ADP,ATP carrier protein 3, mitochondrial [Arachis duranensis]
arahy.Tifrunner.gnm2.ann1.7NSI0A	409.44	hypothetical protein PHAVU_002G233500g, partial [Phaseolus vulgaris]
arahy.Tifrunner.gnm2.ann1.YW5LIS	407.39	phosphoglycerate kinase, cytosolic [Arachis duranensis]
arahy.Tifrunner.gnm2.ann1.D9F591	406.64	40S ribosomal protein S4-1 [Arachis duranensis]
arahy.Tifrunner.gnm2.ann1.TUP8NV	406.61	eukaryotic translation initiation factor 5A-2 [Arachis duranensis]
arahy.Tifrunner.gnm2.ann1.G8LUQ6	405.86	hypothetical protein TEA_023258 [Camellia sinensis var. sinensis];Ubiquitin-conjugating enzyme E2 10, partial [Cajanus cajan]
novel.5867	403.12	uncharacterized protein DS421_3g88470 [Arachis hypogaea]
arahy.Tifrunner.gnm2.ann1.H890L5	402.81	heat shock cognate protein 80 [Arachis hypogaea]
arahy.Tifrunner.gnm2.ann1.3NY0MJ	402.14	elongation factor 1-gamma [Arachis ipaensis]
arahy.Tifrunner.gnm2.ann1.769USI	401.47	40S ribosomal protein S13-like [Ipomoea triloba]
arahy.Tifrunner.gnm2.ann1.2SL2GJ	400.77	60S ribosomal protein L5 [Arachis duranensis]
arahy.Tifrunner.gnm2.ann1.44TKHA	399.31	nucleosome assembly protein 1;3 isoform X2 [Arachis duranensis];30S ribosomal protein S16-1, chloroplastic [Arachis duranensis];nucleosome assembly protein 1;3 isoform X1 [Arachis ipaensis]
arahy.Tifrunner.gnm2.ann1.G2XRUR	398.91	Ubiquitin-conjugating enzyme E2 10, partial [Cajanus cajan];PREDICTED: ubiquitin-conjugating enzyme E2 10 isoform X1 [Raphanus sativus]
arahy.Tifrunner.gnm2.ann1.61ZXLU	398.39	uncharacterized protein LOC112802216 [Arachis hypogaea]
arahy.Tifrunner.gnm2.ann1.HV716I	397.31	60S ribosomal protein L10 [Arachis hypogaea]
arahy.Tifrunner.gnm2.ann1.406MLV	396.97	60S ribosomal protein L18a [Arachis duranensis]
arahy.Tifrunner.gnm2.ann1.FL0Q4N	396.49	60S ribosomal protein L8-3 [Arachis duranensis]
arahy.Tifrunner.gnm2.ann1.01YPVW	396.26	60S ribosomal protein L23 [Arachis duranensis]
arahy.Tifrunner.gnm2.ann1.A7ZCQS	395.7	60S ribosomal protein L35 [Arachis duranensis]
arahy.Tifrunner.gnm2.ann1.IRJ5UX	395.55	putative histone H2B.1 [Senna tora]
arahy.Tifrunner.gnm2.ann1.21431W	395.45	E3 ubiquitin ligase BIG BROTHER-related [Arachis ipaensis];hypothetical protein Ahy_B09g099676 [Arachis hypogaea]
arahy.Tifrunner.gnm2.ann1.FD6BI2	395.3	40S ribosomal protein S11 [Arachis ipaensis];40S ribosomal protein S11 [Arachis hypogaea]
arahy.Tifrunner.gnm2.ann1.38UJZE	395.06	histone H4 [Zea mays]
arahy.Tifrunner.gnm2.ann1.K7HT3I	392.95	hypothetical protein Ahy_A09g046023 [Arachis hypogaea]
arahy.Tifrunner.gnm2.ann1.YHU8PA	391.27	histone H1 [Arachis hypogaea]
arahy.Tifrunner.gnm2.ann1.8F15T7	389.1	HMG1/2-like protein [Arachis ipaensis]
arahy.Tifrunner.gnm2.ann1.FY9BZZ	386.94	late embryogenesis abundant protein Lea5 isoform X2 [Arachis ipaensis]
arahy.Tifrunner.gnm2.ann1.RY1B1X	386.16	hypothetical protein Ahy_A02g007146 isoform A [Arachis hypogaea]
arahy.Tifrunner.gnm2.ann1.78G63P	383.65	developmentally-regulated G-protein 3-like [Arachis hypogaea];60S ribosomal protein L6-1 [Arachis ipaensis]
arahy.Tifrunner.gnm2.ann1.IXJG6V	383.65	60S ribosomal protein L6-1 [Arachis ipaensis];developmentally-regulated G-protein 3-like [Arachis hypogaea]
arahy.Tifrunner.gnm2.ann1.LLG5IK	383.62	alcohol dehydrogenase 1 [Arachis duranensis]
arahy.Tifrunner.gnm2.ann1.0CG85F	380.61	uncharacterized protein LOC107466559 [Arachis duranensis]
arahy.Tifrunner.gnm2.ann1.145DEM	378.7	hypothetical protein Ahy_B10g104352 isoform A [Arachis hypogaea];hypothetical protein Ahy_A10g048551 isoform G [Arachis hypogaea]
arahy.Tifrunner.gnm2.ann1.XZI9IJ	378.53	60S ribosomal protein L7a-1 [Arachis duranensis]
arahy.Tifrunner.gnm2.ann1.DS63LJ	378.27	60S ribosomal protein L10 [Arachis hypogaea]
arahy.Tifrunner.gnm2.ann1.JI8TVV	378.07	60S ribosomal protein L10a [Arachis duranensis]
arahy.Tifrunner.gnm2.ann1.L1FG9J	377.53	cysteine proteinase inhibitor 1 [Arachis ipaensis]
arahy.Tifrunner.gnm2.ann1.2Z77FC	377.37	HMG-Y-related protein A-like [Arachis duranensis]
arahy.Tifrunner.gnm2.ann1.CJMR3A	377.05	60S ribosomal protein L7a-1 [Arachis hypogaea]
novel.25210	375.26	early nodulin-75-like [Arachis ipaensis]
arahy.Tifrunner.gnm2.ann1.8U1ME7	374.34	uncharacterized protein LOC107644495 [Arachis ipaensis]
arahy.Tifrunner.gnm2.ann1.V6RPLX	373.36	40S ribosomal protein S28 [Arachis duranensis]
arahy.Tifrunner.gnm2.ann1.RPH28Q	372.95	40S ribosomal protein S26-2 [Arachis ipaensis]
arahy.Tifrunner.gnm2.ann1.1RAI3Q	372.87	shematrin-like protein 2 [Arachis hypogaea]
arahy.Tifrunner.gnm2.ann1.9ES8Y8	372.52	hypothetical protein Ahy_A04g017107 [Arachis hypogaea]
arahy.Tifrunner.gnm2.ann1.EIW12T	372.52	hypothetical protein Ahy_A04g017107 [Arachis hypogaea]
arahy.Tifrunner.gnm2.ann1.CZHF5K	372.13	hypothetical protein Ahy_B08g094167 [Arachis hypogaea];uncharacterized protein LOC107461644 [Arachis duranensis]
arahy.Tifrunner.gnm2.ann1.0M27V0	367.04	40S ribosomal protein S11 [Arachis ipaensis]
arahy.Tifrunner.gnm2.ann1.XYY1GX	365.14	hypothetical protein AQUCO_00900099v1 [Aquilegia coerulea]
arahy.Tifrunner.gnm2.ann1.E0UWWU	363.77	hypothetical protein Ahy_A09g046215 isoform A [Arachis hypogaea];60S ribosomal protein L5 [Arachis duranensis]
arahy.Tifrunner.gnm2.ann1.S3Y1TX	363.37	multiprotein-bridging factor 1b [Arachis duranensis]
arahy.Tifrunner.gnm2.ann1.T43LTL	362.77	40S ribosomal protein S12 [Arachis ipaensis]
arahy.Tifrunner.gnm2.ann1.PVM0SU	361.7	uncharacterized protein DS421_3g61250 [Arachis hypogaea]
arahy.Tifrunner.gnm2.ann1.5UB2G1	361.62	nucleoside diphosphate kinase 1 [Arachis duranensis];hypothetical protein IFM89_022397 [Coptis chinensis]
arahy.Tifrunner.gnm2.ann1.1C19KZ	361.56	hypothetical protein Ahy_A06g029426 [Arachis hypogaea]
arahy.Tifrunner.gnm2.ann1.0Y7WSX	361.45	B3 domain-containing protein [Arachis hypogaea];hypothetical protein Ahy_B10g106124 [Arachis hypogaea];B3 domain-containing protein At4g01580-like [Arachis ipaensis];B3 domain-containing transcription factor VRN1-like isoform X3 [Arachis ipaensis]
arahy.Tifrunner.gnm2.ann1.ZV83LZ	360.05	hypothetical protein Ahy_A04g017532 isoform B [Arachis hypogaea];glycine-rich RNA-binding protein 4, mitochondrial [Arachis hypogaea]
arahy.Tifrunner.gnm2.ann1.YBPZ2Q	359.51	vesicle-associated membrane protein 721 [Arachis ipaensis];LOW QUALITY PROTEIN: putative vesicle-associated membrane protein 726 [Arachis duranensis]
arahy.Tifrunner.gnm2.ann1.Y758W9	359.37	hypothetical protein Ahy_B01g055549 [Arachis hypogaea]
arahy.Tifrunner.gnm2.ann1.2FU6SJ	356.36	40S ribosomal protein S15-4 [Arachis duranensis]
arahy.Tifrunner.gnm2.ann1.KY2C7R	356.14	mediator of RNA polymerase II transcription subunit 36a [Arachis ipaensis]
novel.38047	354.88	hypothetical protein Ahy_B08g093596 isoform B [Arachis hypogaea]
arahy.Tifrunner.gnm2.ann1.TS1MW2	353.29	40S ribosomal protein S6 [Arachis duranensis]
novel.2939	353.26	unnamed protein product [Lactuca saligna]
arahy.Tifrunner.gnm2.ann1.RQ5XX8	352.77	catalase [Arachis duranensis]
arahy.Tifrunner.gnm2.ann1.YA60CL	352.02	glycine-rich protein A3 [Arachis ipaensis]
arahy.Tifrunner.gnm2.ann1.XX1T89	351.91	stress-response A/B barrel domain-containing protein At5g22580 [Arachis duranensis]
arahy.Tifrunner.gnm2.ann1.PN0N9Z	351.36	ent-copalyl diphosphate synthase, chloroplastic [Arachis hypogaea]
arahy.Tifrunner.gnm2.ann1.4HN5I7	350.69	60S ribosomal protein L15-1 [Arachis duranensis];60S ribosomal protein L15-1 [Arachis ipaensis]
arahy.Tifrunner.gnm2.ann1.LYRG6E	350.36	60S ribosomal protein L35a-1 [Arachis duranensis];60S ribosomal protein [Arachis hypogaea]
arahy.Tifrunner.gnm2.ann1.CG2Z4D	350.09	stress-associated endoplasmic reticulum protein 2 [Arachis duranensis]
arahy.Tifrunner.gnm2.ann1.X9BMMP	347.54	transcription factor KUA1-like [Arachis hypogaea]
arahy.Tifrunner.gnm2.ann1.I05URU	346.22	cysteine proteinase 15A [Arachis hypogaea]
arahy.Tifrunner.gnm2.ann1.86EPEX	345.21	enolase 2 [Arachis hypogaea]
arahy.Tifrunner.gnm2.ann1.TJBP45	345.18	peroxidase A2 [Arachis duranensis]
arahy.Tifrunner.gnm2.ann1.8A32B5	345.08	uncharacterized protein At2g23090 [Arachis duranensis]
novel.40820	344.73	hypothetical protein Ahy_B09g098527 [Arachis hypogaea]
arahy.Tifrunner.gnm2.ann1.JM0DSQ	344.58	HMG1/2-like protein [Arachis duranensis]
arahy.Tifrunner.gnm2.ann1.8CJ5S5	344.25	hypothetical protein Ahy_B09g095296 [Arachis hypogaea]
arahy.Tifrunner.gnm2.ann1.80YXZJ	343.81	ubiquitin-conjugating enzyme E2 7 [Arachis duranensis]
arahy.Tifrunner.gnm2.ann1.P4M8HI	341.77	Peroxidase [Arachis hypogaea]
novel.36372	341.6	hypothetical protein CARUB_v10018191mg [Capsella rubella]
arahy.Tifrunner.gnm2.ann1.GLN9RQ	340.98	hypothetical protein GOBAR_AA28057 [Gossypium barbadense];60S ribosomal protein [Arachis hypogaea]
arahy.Tifrunner.gnm2.ann1.N6GBDS	337.51	40S ribosomal protein S9-2 [Arachis duranensis]
arahy.Tifrunner.gnm2.ann1.D8UPNS	336.18	60S ribosomal protein L13a-4 [Arachis ipaensis]
arahy.Tifrunner.gnm2.ann1.LIU795	335.96	ammonium transporter 3 member 1 [Arachis duranensis];Nucleolin [Arachis hypogaea]
arahy.Tifrunner.gnm2.ann1.AX840Y	335.46	enolase 2 [Arachis ipaensis]
arahy.Tifrunner.gnm2.ann1.TU9PNL	335.26	hypothetical protein Ahy_A02g009494 isoform B [Arachis hypogaea]
arahy.Tifrunner.gnm2.ann1.FGZL3B	334.94	uncharacterized protein LOC107605622 [Arachis ipaensis];legumain [Arachis ipaensis]
arahy.Tifrunner.gnm2.ann1.96DEJ1	333.18	60S ribosomal protein L10 [Arachis duranensis]
novel.24207	331.28	unnamed protein product [Lactuca saligna]
arahy.Tifrunner.gnm2.ann1.KB1BCJ	330.73	protein disulfide-isomerase [Arachis hypogaea]
arahy.Tifrunner.gnm2.ann1.WTJ0L8	329.28	uncharacterized protein DS421_12g383830 [Arachis hypogaea]
arahy.Tifrunner.gnm2.ann1.S21HCY	328.37	uncharacterized protein LOC107619106 [Arachis ipaensis]
arahy.Tifrunner.gnm2.ann1.V3A3J9	328.26	40S ribosomal protein S25-2 isoform X2 [Arachis duranensis];40S ribosomal protein S25-2 [Arachis ipaensis]
arahy.Tifrunner.gnm2.ann1.WNEW3V	328.12	B3 domain-containing transcription factor VRN1 [Arachis ipaensis]
arahy.Tifrunner.gnm2.ann1.00PPME	326.92	eukaryotic translation initiation factor 2 subunit alpha homolog [Arachis ipaensis]
arahy.Tifrunner.gnm2.ann1.E1XCZG	326.53	60S ribosomal protein L44 [Cajanus cajan]
arahy.Tifrunner.gnm2.ann1.CNK5YI	325.61	60S ribosomal protein L35a-1 [Arachis duranensis];hypothetical protein Ahy_A03g010377 [Arachis hypogaea]
arahy.Tifrunner.gnm2.ann1.6441EL	325.11	translation machinery associated TMA7 superfamily protein [Glycine max];hypothetical protein Ahy_A09g046546 [Arachis hypogaea]
novel.18808	325	uncharacterized protein DS421_1g10520 [Arachis hypogaea]
arahy.Tifrunner.gnm2.ann1.I8M745	324.83	ubiquitin-60S ribosomal protein L40 isoform X1 [Cinnamomum micranthum f. kanehirae]
arahy.Tifrunner.gnm2.ann1.L94IR5	324.83	ubiquitin-60S ribosomal protein L40 isoform X1 [Cinnamomum micranthum f. kanehirae]
arahy.Tifrunner.gnm2.ann1.78JRYT	323.7	eukaryotic translation initiation factor 5A-2 [Arachis duranensis]
arahy.Tifrunner.gnm2.ann1.U22U4T	320.75	nucleosome assembly protein 1;3 isoform X1 [Arachis ipaensis];nucleosome assembly protein 1;3 isoform X2 [Arachis duranensis]
arahy.Tifrunner.gnm2.ann1.7K6CNB	320.13	legumain isoform X2 [Arachis hypogaea]
arahy.Tifrunner.gnm2.ann1.CN3GCM	320.04	thioredoxin H-type [Arachis ipaensis]
arahy.Tifrunner.gnm2.ann1.SSK3YK	318.81	hypothetical protein Ahy_A02g005636 isoform E [Arachis hypogaea]
arahy.Tifrunner.gnm2.ann1.9XY3DG	315.2	phosphoglycerate kinase, cytosolic [Arachis hypogaea]
arahy.Tifrunner.gnm2.ann1.GPZ84J	314.15	indole-3-acetic acid-induced protein ARG2 [Arachis hypogaea]
novel.27883	313.46	uncharacterized protein DS421_12g376840 [Arachis hypogaea]
arahy.Tifrunner.gnm2.ann1.VA70GF	313.33	60S ribosomal protein L35 [Arachis duranensis]
arahy.Tifrunner.gnm2.ann1.8IZ4TL	312.38	protein PTST homolog 3, chloroplastic-like [Arachis hypogaea];60S ribosomal protein L7-2 isoform X1 [Arachis duranensis]
arahy.Tifrunner.gnm2.ann1.9PBJ5X	312.38	protein PTST homolog 3, chloroplastic-like [Arachis hypogaea];60S ribosomal protein L7-2 isoform X1 [Arachis duranensis]
arahy.Tifrunner.gnm2.ann1.5SR3N0	312.02	basic transcription factor 3 [Arachis duranensis];basic transcription factor 3 [Arachis duranensis]
arahy.Tifrunner.gnm2.ann1.L3BXHZ	311.33	hypothetical protein Ahy_B03g067838 isoform B [Arachis hypogaea];nucleolin 1 isoform X3 [Arachis ipaensis]
novel.33702	309.82	S-adenosylmethionine synthase 1 [Arachis duranensis]
arahy.Tifrunner.gnm2.ann1.W9R8ED	309.77	hypothetical protein Ahy_A07g031648 [Arachis hypogaea];small ubiquitin-related modifier 2 [Arachis duranensis]
arahy.Tifrunner.gnm2.ann1.RK9T7W	309.5	60S ribosomal protein L13a-4 [Arachis duranensis]
arahy.Tifrunner.gnm2.ann1.0DV40D	309.43	peroxidase 42 [Arachis duranensis]
arahy.Tifrunner.gnm2.ann1.KS2ZSY	307.4	hypothetical protein Ahy_A03g016481 isoform B [Arachis hypogaea]
arahy.Tifrunner.gnm2.ann1.B8V3X4	306.05	40S ribosomal protein S5 [Arachis hypogaea];rhomboid-like protein 15 isoform X2 [Arachis hypogaea]
arahy.Tifrunner.gnm2.ann1.X7UXQY	305.32	tubulin beta-1 chain [Arachis duranensis]
arahy.Tifrunner.gnm2.ann1.EEQ3S4	305.02	NADH dehydrogenase [ubiquinone] iron-sulfur protein 5-B [Arachis duranensis]
arahy.Tifrunner.gnm2.ann1.1WCS7I	304.43	40S ribosomal protein S2-2 [Arachis duranensis]
arahy.Tifrunner.gnm2.ann1.Q61XM9	304.43	40S ribosomal protein S2-2 [Arachis duranensis]
arahy.Tifrunner.gnm2.ann1.KZM1SZ	301.3	uncharacterized protein LOC112697982 [Arachis hypogaea]
arahy.Tifrunner.gnm2.ann1.RL39CN	301.3	uncharacterized protein LOC112697982 [Arachis hypogaea]
arahy.Tifrunner.gnm2.ann1.I20Q6X	300.8	uncharacterized protein LOC107496957 [Arachis duranensis]
arahy.Tifrunner.gnm2.ann1.A1GEBB	300.69	hypothetical protein Ahy_B03g066583 isoform E [Arachis hypogaea]
arahy.Tifrunner.gnm2.ann1.ZYC9F0	298.67	hypothetical protein Ahy_B07g088515 [Arachis hypogaea]
arahy.Tifrunner.gnm2.ann1.24ZAAH	297.07	60S ribosomal protein L4 [Arachis hypogaea]
novel.29474	296.84	40S ribosomal protein [Arachis hypogaea]
arahy.Tifrunner.gnm2.ann1.YWH2YP	294.79	pyruvate decarboxylase 2 isoform X2 [Arachis ipaensis]
arahy.Tifrunner.gnm2.ann1.FX6SQK	1574.12	uncharacterized protein DS421_3g95620 [Arachis hypogaea]
novel.12317	1385.53	Repetitive proline-rich cell wall protein [Arachis hypogaea]
novel.29728	818.34	early nodulin-75-like [Arachis ipaensis]
arahy.Tifrunner.gnm2.ann1.RG0P7S	745.76	stem-specific protein TSJT1 isoform X2 [Arachis hypogaea];stem-specific protein TSJT1 [Arachis duranensis];stem-specific protein TSJT1 isoform X1 [Arachis ipaensis]
arahy.Tifrunner.gnm2.ann1.AT5SE4	700.53	repetitive proline-rich cell wall protein 1 [Arachis ipaensis]
novel.40934	683.95	uncharacterized protein LOC107618889 [Arachis ipaensis]
arahy.Tifrunner.gnm2.ann1.EYFM1K	536.42	uncharacterized protein LOC107618889 [Arachis ipaensis]
novel.24304	488.21	uncharacterized protein DS421_12g366500 [Arachis hypogaea]
arahy.Tifrunner.gnm2.ann1.KXQV93	486.14	early nodulin-93 [Arachis ipaensis]
arahy.Tifrunner.gnm2.ann1.XZ8T7F	476.64	triosephosphate isomerase, cytosolic [Arachis duranensis];triosephosphate isomerase, cytosolic [Arachis ipaensis]
arahy.Tifrunner.gnm2.ann1.QHP0ED	469.75	glyceraldehyde-3-phosphate dehydrogenase GAPC2, cytosolic isoform X1 [Arachis ipaensis]
novel.35930	408.85	abscisic acid and environmental stress-inducible protein [Arachis duranensis]
arahy.Tifrunner.gnm2.ann1.EA8RPB	407.84	Acyl carrier protein 1 [Arachis hypogaea]
arahy.Tifrunner.gnm2.ann1.PZSL5Y	400.74	uncharacterized protein DS421_3g93200 [Arachis hypogaea]
arahy.Tifrunner.gnm2.ann1.SZPL62	393.06	uncharacterized protein LOC107642739 isoform X3 [Arachis ipaensis];uncharacterized protein LOC107642739 isoform X4 [Arachis ipaensis]
arahy.Tifrunner.gnm2.ann1.YH7XEC	386.23	glyceraldehyde-3-phosphate dehydrogenase GAPC2, cytosolic [Arachis hypogaea];glyceraldehyde-3-phosphate dehydrogenase GAPC2, cytosolic isoform X1 [Arachis ipaensis];glyceraldehyde-3-phosphate dehydrogenase GAPC2, cytosolic isoform X2 [Arachis duranensis]
novel.22224	371.55	lipid transfer protein EARLI 1 [Arachis ipaensis]
arahy.Tifrunner.gnm2.ann1.3R4QA9	364.87	ketol-acid reductoisomerase, chloroplastic [Arachis ipaensis]
arahy.Tifrunner.gnm2.ann1.SB181I	358.75	stem-specific protein TSJT1 isoform X1 [Arachis ipaensis];asparagine synthetase B [glutamine-hydrolyzing] isoform X2 [Arachis ipaensis]
novel.40930	347.86	hypothetical protein Ahy_B09g098848 isoform A [Arachis hypogaea]
arahy.Tifrunner.gnm2.ann1.UN2NP6	346.04	uncharacterized protein LOC107623060 [Arachis ipaensis]
arahy.Tifrunner.gnm2.ann1.BD5KCN	345.28	tubulin alpha-4 chain [Arachis duranensis]
arahy.Tifrunner.gnm2.ann1.RR78P6	334.46	hypothetical protein DS421_17g569170 [Arachis hypogaea]
arahy.Tifrunner.gnm2.ann1.U7YCKB	334.46	hypothetical protein DS421_17g569170 [Arachis hypogaea]
arahy.Tifrunner.gnm2.ann1.22NCG0	328.06	60S ribosomal protein L8-3 [Arachis duranensis]
arahy.Tifrunner.gnm2.ann1.QP4M0U	319.77	phosphoprotein ECPP44 [Arachis ipaensis]
arahy.Tifrunner.gnm2.ann1.GP7L65	316.05	ethylene-responsive transcription factor RAP2-3 [Arachis hypogaea]
novel.8204	315.77	early nodulin-75-like [Arachis hypogaea]
arahy.Tifrunner.gnm2.ann1.E1LS51	314.96	ketol-acid reductoisomerase, chloroplastic [Arachis hypogaea]
arahy.Tifrunner.gnm2.ann1.1UG3AM	313.13	hypothetical protein Ahy_Scaffold6g108196 [Arachis hypogaea];hypothetical protein Ahy_B04g070185 isoform C [Arachis hypogaea];protein DEHYDRATION-INDUCED 19 homolog 7 [Arachis hypogaea]
arahy.Tifrunner.gnm2.ann1.M3EH65	311.18	uncharacterized protein LOC107612414 [Arachis ipaensis]
arahy.Tifrunner.gnm2.ann1.WA13PC	310.27	tubulin beta-1 chain [Arachis ipaensis]
arahy.Tifrunner.gnm2.ann1.GM2IDW	309.56	uncharacterized protein DS421_13g394940 [Arachis hypogaea]
arahy.Tifrunner.gnm2.ann1.C0EFXX	397.73	DEAD-box ATP-dependent RNA helicase 7 [Arachis ipaensis]
arahy.Tifrunner.gnm2.ann1.UBQ2DA	375.71	hypothetical protein Ahy_A03g015705 [Arachis hypogaea]
arahy.Tifrunner.gnm2.ann1.VS5FH3	367.55	hypothetical protein Ahy_B03g068619 [Arachis hypogaea];histone deacetylase HDT1 [Arachis ipaensis]
arahy.Tifrunner.gnm2.ann1.7X1NZD	359.93	stem-specific protein TSJT1 [Arachis ipaensis]
arahy.Tifrunner.gnm2.ann1.043YES	358.98	zinc finger A20 and AN1 domain-containing stress-associated protein 8 [Arachis duranensis]
arahy.Tifrunner.gnm2.ann1.N56SQ0	356.42	40S ribosomal protein S14, partial [Mucuna pruriens];hypothetical protein Ahy_B03g062102 [Arachis hypogaea];40S ribosomal protein S14 [Arachis duranensis]
arahy.Tifrunner.gnm2.ann1.8W099G	344.91	pyruvate decarboxylase 2 isoform X1 [Arachis hypogaea];pyruvate decarboxylase 2 isoform X2 [Arachis hypogaea]
arahy.Tifrunner.gnm2.ann1.13E1N0	341.47	hypothetical protein Ahy_B09g095296 [Arachis hypogaea]
arahy.Tifrunner.gnm2.ann1.AUV3TU	341.07	stem-specific protein TSJT1 [Arachis duranensis]
novel.30609	336.2	hypothetical protein Ahy_A04g017131 [Arachis hypogaea]
arahy.Tifrunner.gnm2.ann1.I1SMWM	324.46	40S ribosomal protein [Arachis hypogaea];hypothetical protein Ahy_A01g000865 [Arachis hypogaea]
arahy.Tifrunner.gnm2.ann1.6UMZ2R	318.41	zinc finger CCCH domain-containing protein 14 [Arachis duranensis]
arahy.Tifrunner.gnm2.ann1.29C4GT	308.81	vesicle-associated membrane protein 721 [Arachis ipaensis]
arahy.Tifrunner.gnm2.ann1.2HI4J5	305.05	zinc finger CCCH domain-containing protein 14 [Arachis ipaensis]
arahy.Tifrunner.gnm2.ann1.BR0SNA	304.27	Stearoyl-[acyl-carrier-protein] 9-desaturase 6 [Arachis hypogaea]
arahy.Tifrunner.gnm2.ann1.0C3V8Z	302.94	FRIGIDA-like protein 3 [Arachis hypogaea];FRIGIDA-like protein 3 [Arachis duranensis];hypothetical protein Ahy_A02g009932 [Arachis hypogaea]
arahy.Tifrunner.gnm2.ann1.YL4K0N	301.29	60S ribosomal protein L11 isoform X1 [Arachis hypogaea];60S ribosomal protein [Arachis hypogaea]
arahy.Tifrunner.gnm2.ann1.HWCZ3H	299.78	DEAD-box ATP-dependent RNA helicase 46 isoform X1 [Arachis hypogaea];DEAD-box ATP-dependent RNA helicase 46 isoform X2 [Arachis hypogaea];hypothetical protein Ahy_B05g074522 isoform A [Arachis hypogaea]
arahy.Tifrunner.gnm2.ann1.3HMA08	294.44	hypothetical protein Ahy_A06g030753 isoform A [Arachis hypogaea];serine/threonine-protein phosphatase PP2A catalytic subunit isoform X1 [Arachis duranensis]
arahy.Tifrunner.gnm2.ann1.FQEN2A	290.65	40S ribosomal protein S7 [Arachis duranensis]
arahy.Tifrunner.gnm2.ann1.8ZBB8W	288.12	40S ribosomal protein S3a [Arachis ipaensis]
Note: FPKM values are derived from T5-1 peanut callus.
